# Supplementary material for: A Multifunctional and Fast-Response Lysosome-Targetable Fluorescent Probe for Monitoring pH and Isoxaflutole
Source: Int J Mol Sci. 2022 Jun 2;23(11):6256. doi: 10.3390/ijms23116256 (PMC9181397; doi:10.3390/ijms23116256)
Supplement: Supplementary file 1 [file ijms-23-06256-s001.zip]

Archive with 1 entries (1 files):
- ijms-1716663-supplementary.pdf
